# Supplementary material for: SynOmics: integrating multi-omics data through feature interaction networks
Source: Brief Bioinform. 2025 Nov 13;26(6):bbaf595. doi: 10.1093/bib/bbaf595 (PMC12613832; doi:10.1093/bib/bbaf595)
Supplement: Data_S1_latent_stage_bbaf595 [file data_s1_latent_stage_bbaf595.zip]

Archive with 1 entries (1 files):
- Data_S1_latent_stage_bbaf595.csv
