# Supplementary material for: SynOmics: integrating multi-omics data through feature interaction networks
Source: Brief Bioinform. 2025 Nov 13;26(6):bbaf595. doi: 10.1093/bib/bbaf595 (PMC12613832; doi:10.1093/bib/bbaf595)
Supplement: Data_S1_latent_stage_bbaf595 [file data_s1_latent_stage_bbaf595.zip › Data_S1_latent_stage_bbaf595.csv]

latent	rho_stage	pval	fdr	trend
15	0.289567478	0.006520616	0.026774092	up-with-stage
17	0.238504769	0.02610421	0.034457558	up-with-stage
53	0.254778167	0.017243041	0.033471785	up-with-stage
58	0.245444449	0.021939592	0.03399233	up-with-stage
65	0.249777961	0.019638219	0.03399233	up-with-stage
96	0.248020313	0.02054539	0.03399233	up-with-stage
167	0.286375427	0.007165228	0.026774092	up-with-stage
218	0.283254087	0.007849238	0.026774092	up-with-stage
219	0.20981672	0.051116061	0.062475186	up-with-stage
244	0.256414598	0.016515899	0.033471785	up-with-stage
255	0.15343056	0.155950902	0.160824367	up-with-stage
257	0.155966017	0.149145252	0.158767526	up-with-stage
355	0.240696779	0.024721694	0.03399233	up-with-stage
489	0.389016017	0.000196226	0.006475466	up-with-stage
503	0.370601117	0.000410186	0.006768068	up-with-stage
522	0.259707663	0.015132475	0.033471785	up-with-stage
576	0.259677358	0.015144734	0.033471785	up-with-stage
598	0.310063271	0.003470764	0.019119934	up-with-stage
616	0.282112625	0.008113361	0.026774092	up-with-stage
740	0.233120709	0.02978112	0.037799114	up-with-stage
747	0.099276815	0.360264113	0.360264113	up-with-stage
781	0.189189608	0.079258208	0.09341146	up-with-stage
788	0.261717846	0.014338223	0.033471785	up-with-stage
830	0.243484772	0.023053713	0.03399233	up-with-stage
841	0.166360385	0.123556505	0.135912155	up-with-stage
860	0.335528966	0.001488207	0.014486525	up-with-stage
870	0.241585704	0.024179066	0.03399233	up-with-stage
887	0.257929812	0.015866361	0.033471785	up-with-stage
896	0.187250134	0.082442257	0.093813602	up-with-stage
907	0.310012764	0.003476352	0.019119934	up-with-stage
933	0.243959539	0.02277946	0.03399233	up-with-stage
942	0.330720687	0.001755942	0.014486525	up-with-stage
946	0.261091558	0.014581712	0.033471785	up-with-stage
