# Supplementary material for: SynOmics: integrating multi-omics data through feature interaction networks
Source: Brief Bioinform. 2025 Nov 13;26(6):bbaf595. doi: 10.1093/bib/bbaf595 (PMC12613832; doi:10.1093/bib/bbaf595)
Supplement: Data_S2_latent_gene_correlations_bbaf595 [file data_s2_latent_gene_correlations_bbaf595.zip › Data_S2_latent_gene_correlations_bbaf595.csv]

latent	gene	rho	fdr	gene_stage_trend
15	DEPDC1	0.8	0.0	up-with-latent
15	TTK	0.8	0.0	up-with-latent
15	CENPA	0.798	0.0	up-with-latent
15	EXO1	0.7979	0.0	up-with-latent
15	KIF4A	0.789	0.0	up-with-latent
15	KIF14	0.7648	0.0	up-with-latent
15	DLGAP5	0.7582	0.0	up-with-latent
15	MELK	0.7499	0.0	up-with-latent
15	MCM10	0.7453	0.0	up-with-latent
15	KIF18B	0.7382	0.0	up-with-latent
15	C16orf89	-0.7138	0.0	down-with-latent
15	C1orf116	-0.672	0.0	down-with-latent
15	CACNA2D2	-0.6475	0.0	down-with-latent
15	CDKL2	-0.6338	0.0	down-with-latent
15	DMRTC1B	-0.6276	0.0	down-with-latent
15	KIAA0408	-0.6271	0.0	down-with-latent
15	SNTN	-0.6237	0.0	down-with-latent
15	SFTA3	-0.6229	0.0	down-with-latent
15	AQP3	-0.6186	0.0	down-with-latent
15	ATP1A2	-0.6082	0.0	down-with-latent
17	EXO1	0.5556	0.0	up-with-latent
17	DLGAP5	0.5534	0.0	up-with-latent
17	ANLN	0.5372	0.0	up-with-latent
17	COL11A1	0.532	0.0	up-with-latent
17	SPOCK1	0.5299	0.0	up-with-latent
17	DEPDC1	0.5266	0.0	up-with-latent
17	TOP2A	0.5117	0.0	up-with-latent
17	KIF4A	0.5105	0.0	up-with-latent
17	MCM10	0.5087	0.0	up-with-latent
17	CENPA	0.5009	0.0	up-with-latent
17	SNTN	-0.636	0.0	down-with-latent
17	DLEC1	-0.6047	0.0	down-with-latent
17	VWA3A	-0.5769	0.0	down-with-latent
17	FAM179A	-0.5746	0.0	down-with-latent
17	DNAI1	-0.5738	0.0	down-with-latent
17	CCDC42B	-0.5633	0.0	down-with-latent
17	HSD17B13	-0.5572	0.0	down-with-latent
17	DCDC2B	-0.5429	0.0	down-with-latent
17	CD164L2	-0.5427	0.0	down-with-latent
17	RSPH4A	-0.5413	0.0	down-with-latent
53	MELK	0.7349	0.0	up-with-latent
53	KIF4A	0.7341	0.0	up-with-latent
53	ANLN	0.7305	0.0	up-with-latent
53	DEPDC1	0.7301	0.0	up-with-latent
53	CENPA	0.7172	0.0	up-with-latent
53	MCM10	0.7113	0.0	up-with-latent
53	KIF18B	0.7095	0.0	up-with-latent
53	DLGAP5	0.7018	0.0	up-with-latent
53	TOP2A	0.6982	0.0	up-with-latent
53	KIF14	0.6848	0.0	up-with-latent
53	CACNA2D2	-0.7438	0.0	down-with-latent
53	RSPO2	-0.6697	0.0	down-with-latent
53	ADH1B	-0.6641	0.0	down-with-latent
53	ATOH8	-0.6612	0.0	down-with-latent
53	GKN2	-0.6502	0.0	down-with-latent
53	GRIA1	-0.6492	0.0	down-with-latent
53	DUOX1	-0.646	0.0	down-with-latent
53	GFRA1	-0.6412	0.0	down-with-latent
53	ATP1A2	-0.6395	0.0	down-with-latent
53	C7	-0.6272	0.0	down-with-latent
58	EXO1	0.6199	0.0	up-with-latent
58	KIF14	0.5984	0.0	up-with-latent
58	DEPDC1	0.5949	0.0	up-with-latent
58	TOP2A	0.5932	0.0	up-with-latent
58	COL11A1	0.5855	0.0	up-with-latent
58	DLGAP5	0.5751	0.0	up-with-latent
58	MCM10	0.572	0.0	up-with-latent
58	KIF4A	0.5698	0.0	up-with-latent
58	TTK	0.5603	0.0	up-with-latent
58	KIF18B	0.5525	0.0	up-with-latent
58	ATP1A2	-0.6773	0.0	down-with-latent
58	VWA3A	-0.6734	0.0	down-with-latent
58	SNTN	-0.6677	0.0	down-with-latent
58	FAM179A	-0.6675	0.0	down-with-latent
58	ADH1B	-0.6543	0.0	down-with-latent
58	DLEC1	-0.6521	0.0	down-with-latent
58	ADAMTS8	-0.63	0.0	down-with-latent
58	CCDC42B	-0.6209	0.0	down-with-latent
58	CD164L2	-0.6203	0.0	down-with-latent
58	C1orf87	-0.6156	0.0	down-with-latent
65	EXO1	0.5977	0.0	up-with-latent
65	ARNTL2	0.5963	0.0	up-with-latent
65	PPP2R2C	0.5695	0.0	up-with-latent
65	TTK	0.5515	0.0	up-with-latent
65	ANLN	0.5407	0.0	up-with-latent
65	KIF4A	0.5326	0.0	up-with-latent
65	CENPA	0.5319	0.0	up-with-latent
65	LYPD3	0.5295	0.0	up-with-latent
65	DEPDC1	0.5286	0.0	up-with-latent
65	GABRA3	0.5253	0.0	up-with-latent
65	SFTA3	-0.654	0.0	down-with-latent
65	NKX2-1	-0.6532	0.0	down-with-latent
65	HOXD1	-0.6525	0.0	down-with-latent
65	HLA-DQB2	-0.6367	0.0	down-with-latent
65	HLF	-0.6363	0.0	down-with-latent
65	SORCS2	-0.6299	0.0	down-with-latent
65	CHAD	-0.6196	0.0	down-with-latent
65	DLEC1	-0.6141	0.0	down-with-latent
65	CDKL2	-0.5977	0.0	down-with-latent
65	PRDM16	-0.5973	0.0	down-with-latent
96	SPOCK1	0.552	0.0	up-with-latent
96	FLNC	0.5511	0.0	up-with-latent
96	FGF12	0.5442	0.0	up-with-latent
96	IGF2BP3	0.51	0.0	up-with-latent
96	INA	0.5078	0.0	up-with-latent
96	DLX5	0.5065	0.0	up-with-latent
96	LYPD3	0.5064	0.0	up-with-latent
96	COL7A1	0.5028	0.0001	up-with-latent
96	SLC13A5	0.4942	0.0001	up-with-latent
96	FOSL1	0.4913	0.0001	up-with-latent
96	SLC34A2	-0.5767	0.0	down-with-latent
96	LMO3	-0.5602	0.0	down-with-latent
96	NKX2-1	-0.5345	0.0	down-with-latent
96	SFTA3	-0.5196	0.0	down-with-latent
96	CDKL2	-0.5078	0.0	down-with-latent
96	HOXD1	-0.5004	0.0001	down-with-latent
96	IRX5	-0.499	0.0001	down-with-latent
96	DLX3	-0.4855	0.0001	down-with-latent
96	IRX2	-0.4753	0.0002	down-with-latent
96	HS3ST5	-0.4527	0.0004	down-with-latent
167	CENPA	0.649	0.0	up-with-latent
167	EXO1	0.643	0.0	up-with-latent
167	ARNTL2	0.6252	0.0	up-with-latent
167	TTK	0.6123	0.0	up-with-latent
167	MYBL2	0.6055	0.0	up-with-latent
167	KIF4A	0.599	0.0	up-with-latent
167	ANLN	0.595	0.0	up-with-latent
167	MCM10	0.5943	0.0	up-with-latent
167	DEPDC1	0.5911	0.0	up-with-latent
167	MELK	0.5907	0.0	up-with-latent
167	SFTA3	-0.7962	0.0	down-with-latent
167	NKX2-1	-0.6853	0.0	down-with-latent
167	CDKL2	-0.6791	0.0	down-with-latent
167	IRX5	-0.6468	0.0	down-with-latent
167	C16orf89	-0.6453	0.0	down-with-latent
167	GFRA1	-0.6356	0.0	down-with-latent
167	SLC46A2	-0.6293	0.0	down-with-latent
167	C1orf116	-0.6247	0.0	down-with-latent
167	HLF	-0.612	0.0	down-with-latent
167	CACNA2D2	-0.6113	0.0	down-with-latent
218	MYBL2	0.6255	0.0	up-with-latent
218	CENPA	0.6178	0.0	up-with-latent
218	EXO1	0.6173	0.0	up-with-latent
218	KIF18B	0.5936	0.0	up-with-latent
218	ANLN	0.5875	0.0	up-with-latent
218	KIF4A	0.5871	0.0	up-with-latent
218	MCM10	0.586	0.0	up-with-latent
218	DEPDC1	0.5803	0.0	up-with-latent
218	MELK	0.576	0.0	up-with-latent
218	TTK	0.5702	0.0	up-with-latent
218	SFTA3	-0.7057	0.0	down-with-latent
218	IRX5	-0.6653	0.0	down-with-latent
218	C16orf89	-0.6254	0.0	down-with-latent
218	NKX2-1	-0.6223	0.0	down-with-latent
218	CDKL2	-0.6158	0.0	down-with-latent
218	SLC46A2	-0.6034	0.0	down-with-latent
218	HLF	-0.6032	0.0	down-with-latent
218	SORCS2	-0.5737	0.0	down-with-latent
218	C1orf168	-0.5473	0.0	down-with-latent
218	CACNA2D2	-0.5439	0.0	down-with-latent
219	IGF2BP3	0.5481	0.0	up-with-latent
219	GRIN2D	0.5311	0.0	up-with-latent
219	HOXA10	0.5262	0.0	up-with-latent
219	TTK	0.5056	0.0001	up-with-latent
219	EXO1	0.5025	0.0001	up-with-latent
219	CENPA	0.4844	0.0002	up-with-latent
219	KIF4A	0.4718	0.0004	up-with-latent
219	DEPDC1	0.4715	0.0004	up-with-latent
219	KREMEN2	0.4645	0.0005	up-with-latent
219	DLGAP5	0.4582	0.0006	up-with-latent
219	SFTA3	-0.5421	0.0	down-with-latent
219	IRX5	-0.4903	0.0002	down-with-latent
219	NKX2-1	-0.458	0.0006	down-with-latent
219	C16orf89	-0.4572	0.0006	down-with-latent
219	LMO3	-0.456	0.0006	down-with-latent
219	CDKL2	-0.4499	0.0006	down-with-latent
219	SNTN	-0.4156	0.0018	down-with-latent
219	B3GALT2	-0.3875	0.0044	down-with-latent
219	DPP4	-0.3809	0.0053	down-with-latent
219	ATOH8	-0.374	0.0063	down-with-latent
244	ARNTL2	0.645	0.0	up-with-latent
244	LYPD3	0.6042	0.0	up-with-latent
244	TTK	0.5937	0.0	up-with-latent
244	EXO1	0.5804	0.0	up-with-latent
244	ANLN	0.5735	0.0	up-with-latent
244	DEPDC1	0.5702	0.0	up-with-latent
244	CENPA	0.5665	0.0	up-with-latent
244	DLGAP5	0.5602	0.0	up-with-latent
244	KIF4A	0.5575	0.0	up-with-latent
244	IGF2BP3	0.5462	0.0	up-with-latent
244	NKX2-1	-0.6887	0.0	down-with-latent
244	SFTA3	-0.6472	0.0	down-with-latent
244	SLC46A2	-0.6114	0.0	down-with-latent
244	IRX5	-0.5857	0.0	down-with-latent
244	CACNA2D2	-0.5752	0.0	down-with-latent
244	CDKL2	-0.5716	0.0	down-with-latent
244	SORCS2	-0.5661	0.0	down-with-latent
244	C16orf89	-0.5462	0.0	down-with-latent
244	KNDC1	-0.5157	0.0	down-with-latent
244	HLF	-0.4886	0.0001	down-with-latent
255	MME	0.5357	0.0001	up-with-latent
255	LYPD3	0.5215	0.0001	up-with-latent
255	L1CAM	0.5181	0.0001	up-with-latent
255	INA	0.5164	0.0001	up-with-latent
255	ADAM12	0.5079	0.0001	up-with-latent
255	DLX5	0.5068	0.0001	up-with-latent
255	GREM1	0.499	0.0001	up-with-latent
255	TWIST1	0.4953	0.0001	up-with-latent
255	TRPA1	0.4715	0.0003	up-with-latent
255	SLC6A17	0.4683	0.0003	up-with-latent
255	MNX1	-0.4941	0.0001	down-with-latent
255	NKX2-1	-0.4935	0.0001	down-with-latent
255	AQP3	-0.4892	0.0001	down-with-latent
255	IRX5	-0.4873	0.0001	down-with-latent
255	ETV4	-0.4697	0.0003	down-with-latent
255	SLC26A9	-0.4652	0.0004	down-with-latent
255	CDKL2	-0.452	0.0005	down-with-latent
255	C9orf152	-0.4478	0.0006	down-with-latent
255	SFTA3	-0.4461	0.0006	down-with-latent
255	GJB1	-0.4438	0.0006	down-with-latent
257	MME	0.4968	0.0004	up-with-latent
257	POU4F1	0.4753	0.0007	up-with-latent
257	INA	0.4674	0.0008	up-with-latent
257	SP8	0.4616	0.0008	up-with-latent
257	GABRA3	0.4381	0.0022	up-with-latent
257	SLC8A2	0.4338	0.0025	up-with-latent
257	MGAT5B	0.4306	0.0026	up-with-latent
257	HOXA10	0.4254	0.0029	up-with-latent
257	TTLL7	0.4219	0.0031	up-with-latent
257	CHODL	0.4124	0.0042	up-with-latent
257	RND1	-0.4957	0.0004	down-with-latent
257	AQP3	-0.4916	0.0004	down-with-latent
257	IRX5	-0.4771	0.0007	down-with-latent
257	SLC26A9	-0.4657	0.0008	down-with-latent
257	NRGN	-0.4395	0.0022	down-with-latent
257	LONRF2	-0.4254	0.0029	down-with-latent
257	NKX2-1	-0.4105	0.0042	down-with-latent
257	SLC46A2	-0.4102	0.0042	down-with-latent
257	TESC	-0.4019	0.0052	down-with-latent
257	CDKL2	-0.401	0.0052	down-with-latent
355	SPOCK1	0.721	0.0	up-with-latent
355	RAB3B	0.6543	0.0	up-with-latent
355	ARNTL2	0.6301	0.0	up-with-latent
355	SPP1	0.6301	0.0	up-with-latent
355	B4GALNT1	0.6045	0.0	up-with-latent
355	TWIST1	0.5976	0.0	up-with-latent
355	GREM1	0.5867	0.0	up-with-latent
355	DIO2	0.5859	0.0	up-with-latent
355	COL11A1	0.5858	0.0	up-with-latent
355	TRPA1	0.5626	0.0	up-with-latent
355	NKX2-1	-0.7575	0.0	down-with-latent
355	SFTA3	-0.717	0.0	down-with-latent
355	CDKL2	-0.6371	0.0	down-with-latent
355	KHDRBS2	-0.597	0.0	down-with-latent
355	IRX5	-0.5924	0.0	down-with-latent
355	C1orf116	-0.568	0.0	down-with-latent
355	SLC46A2	-0.5529	0.0	down-with-latent
355	NRGN	-0.5246	0.0	down-with-latent
355	C16orf89	-0.515	0.0	down-with-latent
355	LRRK2	-0.4931	0.0	down-with-latent
489	EXO1	0.7543	0.0	up-with-latent
489	DEPDC1	0.7139	0.0	up-with-latent
489	ANLN	0.7029	0.0	up-with-latent
489	KIF4A	0.6957	0.0	up-with-latent
489	DLGAP5	0.6946	0.0	up-with-latent
489	MCM10	0.6784	0.0	up-with-latent
489	KIF14	0.6762	0.0	up-with-latent
489	TOP2A	0.6734	0.0	up-with-latent
489	NEK2	0.6702	0.0	up-with-latent
489	CENPA	0.6617	0.0	up-with-latent
489	ADAMTS8	-0.642	0.0	down-with-latent
489	ATP1A2	-0.6417	0.0	down-with-latent
489	ADH1B	-0.6129	0.0	down-with-latent
489	GFRA1	-0.6075	0.0	down-with-latent
489	MYOCD	-0.6037	0.0	down-with-latent
489	CHRDL1	-0.6023	0.0	down-with-latent
489	TCF21	-0.601	0.0	down-with-latent
489	CACNA2D2	-0.5864	0.0	down-with-latent
489	CD164L2	-0.5798	0.0	down-with-latent
489	ACTN2	-0.5728	0.0	down-with-latent
503	EXO1	0.8078	0.0	up-with-latent
503	DEPDC1	0.8065	0.0	up-with-latent
503	KIF4A	0.7931	0.0	up-with-latent
503	TTK	0.7785	0.0	up-with-latent
503	DLGAP5	0.7696	0.0	up-with-latent
503	CENPA	0.769	0.0	up-with-latent
503	ANLN	0.7621	0.0	up-with-latent
503	MCM10	0.757	0.0	up-with-latent
503	KIF14	0.7566	0.0	up-with-latent
503	MELK	0.7417	0.0	up-with-latent
503	C16orf89	-0.6657	0.0	down-with-latent
503	SFTA3	-0.6599	0.0	down-with-latent
503	CDKL2	-0.6418	0.0	down-with-latent
503	C1orf116	-0.6377	0.0	down-with-latent
503	HLF	-0.6276	0.0	down-with-latent
503	CD207	-0.6041	0.0	down-with-latent
503	CACNA2D2	-0.5989	0.0	down-with-latent
503	PIGR	-0.5971	0.0	down-with-latent
503	RSPO2	-0.5943	0.0	down-with-latent
503	PRDM16	-0.5937	0.0	down-with-latent
522	EXO1	0.6527	0.0	up-with-latent
522	DEPDC1	0.608	0.0	up-with-latent
522	RAB3B	0.6043	0.0	up-with-latent
522	KIF14	0.5994	0.0	up-with-latent
522	KIF4A	0.5881	0.0	up-with-latent
522	MYBL2	0.5847	0.0	up-with-latent
522	CENPA	0.5831	0.0	up-with-latent
522	MELK	0.5798	0.0	up-with-latent
522	TROAP	0.5768	0.0	up-with-latent
522	MCM10	0.5735	0.0	up-with-latent
522	CD207	-0.6754	0.0	down-with-latent
522	C1orf116	-0.6746	0.0	down-with-latent
522	CDKL2	-0.6703	0.0	down-with-latent
522	SLC34A2	-0.6684	0.0	down-with-latent
522	HLF	-0.653	0.0	down-with-latent
522	SFTA3	-0.6417	0.0	down-with-latent
522	HLA-DQB2	-0.6367	0.0	down-with-latent
522	HOXD1	-0.6299	0.0	down-with-latent
522	C16orf89	-0.6217	0.0	down-with-latent
522	KIAA0408	-0.6163	0.0	down-with-latent
576	TTK	0.6623	0.0	up-with-latent
576	DEPDC1	0.6495	0.0	up-with-latent
576	RAB3B	0.6467	0.0	up-with-latent
576	CENPA	0.6436	0.0	up-with-latent
576	KIF4A	0.6326	0.0	up-with-latent
576	EXO1	0.6324	0.0	up-with-latent
576	DLGAP5	0.6242	0.0	up-with-latent
576	KIF14	0.6178	0.0	up-with-latent
576	IGF2BP3	0.6167	0.0	up-with-latent
576	NEK2	0.6117	0.0	up-with-latent
576	NRGN	-0.6631	0.0	down-with-latent
576	SLC34A2	-0.6628	0.0	down-with-latent
576	CDKL2	-0.6546	0.0	down-with-latent
576	C16orf89	-0.6517	0.0	down-with-latent
576	IRX6	-0.6334	0.0	down-with-latent
576	HLF	-0.6261	0.0	down-with-latent
576	SLC46A2	-0.6141	0.0	down-with-latent
576	SFTA3	-0.6138	0.0	down-with-latent
576	CD207	-0.6031	0.0	down-with-latent
576	NKX2-1	-0.5991	0.0	down-with-latent
598	AIM1L	0.5709	0.0	up-with-latent
598	GRIN2D	0.5463	0.0	up-with-latent
598	PRR15	0.5432	0.0	up-with-latent
598	SLC8A2	0.52	0.0	up-with-latent
598	HOXA10	0.4824	0.0003	up-with-latent
598	GDA	0.4737	0.0004	up-with-latent
598	SLC13A5	0.4692	0.0005	up-with-latent
598	IGF2BP3	0.4616	0.0006	up-with-latent
598	UGT1A9	0.4538	0.0007	up-with-latent
598	LYPD3	0.4509	0.0008	up-with-latent
598	PAK3	-0.5683	0.0	down-with-latent
598	TBX15	-0.5186	0.0	down-with-latent
598	CNGA3	-0.4811	0.0003	down-with-latent
598	LMO3	-0.4633	0.0006	down-with-latent
598	LONRF2	-0.4603	0.0006	down-with-latent
598	SFTA3	-0.4471	0.0008	down-with-latent
598	SLC34A2	-0.4453	0.0009	down-with-latent
598	CACNA1D	-0.437	0.0011	down-with-latent
598	LPL	-0.4351	0.0012	down-with-latent
598	KIT	-0.4298	0.0014	down-with-latent
616	EXO1	0.7236	0.0	up-with-latent
616	KIF4A	0.7208	0.0	up-with-latent
616	KIF14	0.7203	0.0	up-with-latent
616	DLGAP5	0.7048	0.0	up-with-latent
616	DEPDC1	0.7011	0.0	up-with-latent
616	KIF18B	0.7004	0.0	up-with-latent
616	TTK	0.6959	0.0	up-with-latent
616	MELK	0.6957	0.0	up-with-latent
616	MCM10	0.6923	0.0	up-with-latent
616	CENPA	0.6922	0.0	up-with-latent
616	ADAMTS8	-0.7729	0.0	down-with-latent
616	ADH1B	-0.7627	0.0	down-with-latent
616	ATP1A2	-0.762	0.0	down-with-latent
616	SNTN	-0.7617	0.0	down-with-latent
616	ERBB4	-0.713	0.0	down-with-latent
616	VWA3A	-0.6994	0.0	down-with-latent
616	C7	-0.6967	0.0	down-with-latent
616	LGI3	-0.6962	0.0	down-with-latent
616	GFRA1	-0.6961	0.0	down-with-latent
616	PTPRT	-0.6928	0.0	down-with-latent
740	EXO1	0.7179	0.0	up-with-latent
740	KIF4A	0.7129	0.0	up-with-latent
740	TTK	0.6973	0.0	up-with-latent
740	CENPA	0.6942	0.0	up-with-latent
740	ANLN	0.6832	0.0	up-with-latent
740	DEPDC1	0.6717	0.0	up-with-latent
740	MELK	0.6655	0.0	up-with-latent
740	MCM10	0.6623	0.0	up-with-latent
740	KIF18B	0.6588	0.0	up-with-latent
740	KIF14	0.6568	0.0	up-with-latent
740	HLF	-0.6447	0.0	down-with-latent
740	CACNA2D2	-0.6429	0.0	down-with-latent
740	SORCS2	-0.6301	0.0	down-with-latent
740	SNTN	-0.6288	0.0	down-with-latent
740	C16orf89	-0.6198	0.0	down-with-latent
740	IRX5	-0.6186	0.0	down-with-latent
740	SFTA3	-0.6029	0.0	down-with-latent
740	SLC34A2	-0.5968	0.0	down-with-latent
740	SLC46A2	-0.5787	0.0	down-with-latent
740	PTPRT	-0.5755	0.0	down-with-latent
747	IGF2BP3	0.5957	0.0	up-with-latent
747	L1CAM	0.564	0.0	up-with-latent
747	GNG4	0.5171	0.0001	up-with-latent
747	SPOCK1	0.5154	0.0001	up-with-latent
747	CHODL	0.5037	0.0001	up-with-latent
747	INA	0.5006	0.0001	up-with-latent
747	MT1A	0.4902	0.0002	up-with-latent
747	ADAM12	0.4831	0.0002	up-with-latent
747	DIO2	0.4795	0.0002	up-with-latent
747	NPTX2	0.4649	0.0004	up-with-latent
747	SLC46A2	-0.5132	0.0001	down-with-latent
747	SLC26A9	-0.5034	0.0001	down-with-latent
747	CDKL2	-0.467	0.0004	down-with-latent
747	SLC34A2	-0.4568	0.0004	down-with-latent
747	IRX5	-0.4481	0.0005	down-with-latent
747	IRX2	-0.4345	0.0009	down-with-latent
747	LMO3	-0.4266	0.0011	down-with-latent
747	SFTA3	-0.4219	0.0013	down-with-latent
747	C9orf152	-0.4131	0.0016	down-with-latent
747	NKX2-1	-0.4102	0.0017	down-with-latent
781	EXO1	0.705	0.0	up-with-latent
781	KIF4A	0.6715	0.0	up-with-latent
781	TTK	0.6698	0.0	up-with-latent
781	CENPA	0.6693	0.0	up-with-latent
781	DLGAP5	0.6686	0.0	up-with-latent
781	DEPDC1	0.6589	0.0	up-with-latent
781	MCM10	0.6538	0.0	up-with-latent
781	KIF14	0.6324	0.0	up-with-latent
781	NEK2	0.6309	0.0	up-with-latent
781	MELK	0.6271	0.0	up-with-latent
781	C16orf89	-0.6583	0.0	down-with-latent
781	CDKL2	-0.6474	0.0	down-with-latent
781	SFTA3	-0.6401	0.0	down-with-latent
781	CD164L2	-0.631	0.0	down-with-latent
781	SNTN	-0.618	0.0	down-with-latent
781	PIGR	-0.607	0.0	down-with-latent
781	SORCS2	-0.6054	0.0	down-with-latent
781	C1orf116	-0.5992	0.0	down-with-latent
781	DLEC1	-0.5906	0.0	down-with-latent
781	NRGN	-0.5877	0.0	down-with-latent
788	ARNTL2	0.6249	0.0	up-with-latent
788	PPP2R2C	0.5607	0.0	up-with-latent
788	LYPD3	0.5566	0.0	up-with-latent
788	POPDC3	0.5418	0.0	up-with-latent
788	PKP2	0.5345	0.0	up-with-latent
788	GNG4	0.4959	0.0001	up-with-latent
788	SLC7A11	0.4913	0.0001	up-with-latent
788	EXO1	0.4904	0.0001	up-with-latent
788	RIMS2	0.4833	0.0001	up-with-latent
788	EGLN3	0.4805	0.0001	up-with-latent
788	NKX2-1	-0.6876	0.0	down-with-latent
788	SFTA3	-0.6722	0.0	down-with-latent
788	CDKL2	-0.5724	0.0	down-with-latent
788	ICAM5	-0.5474	0.0	down-with-latent
788	PRDM16	-0.5463	0.0	down-with-latent
788	DLEC1	-0.5435	0.0	down-with-latent
788	SORCS2	-0.5358	0.0	down-with-latent
788	CD164L2	-0.5296	0.0	down-with-latent
788	RTN4RL2	-0.5205	0.0	down-with-latent
788	HOXD1	-0.5163	0.0	down-with-latent
830	FGF12	0.5776	0.0	up-with-latent
830	IGF2BP3	0.55	0.0	up-with-latent
830	PPP2R2C	0.5035	0.0001	up-with-latent
830	GABRA3	0.4878	0.0001	up-with-latent
830	TTK	0.4772	0.0001	up-with-latent
830	HOXD11	0.4737	0.0002	up-with-latent
830	IL6	0.4696	0.0002	up-with-latent
830	NEFM	0.4608	0.0003	up-with-latent
830	CENPA	0.4588	0.0003	up-with-latent
830	SLC16A14	0.4493	0.0004	up-with-latent
830	CD207	-0.598	0.0	down-with-latent
830	SLC34A2	-0.5952	0.0	down-with-latent
830	HOXD1	-0.57	0.0	down-with-latent
830	CDKL2	-0.5552	0.0	down-with-latent
830	HLF	-0.5233	0.0	down-with-latent
830	HLA-DQB2	-0.5124	0.0	down-with-latent
830	DIO1	-0.5062	0.0001	down-with-latent
830	SFTA3	-0.4989	0.0001	down-with-latent
830	TEPP	-0.4986	0.0001	down-with-latent
830	GLB1L3	-0.4972	0.0001	down-with-latent
841	KIF4A	0.5561	0.0	up-with-latent
841	TTK	0.548	0.0	up-with-latent
841	DEPDC1	0.5463	0.0	up-with-latent
841	EXO1	0.5348	0.0	up-with-latent
841	ANLN	0.534	0.0	up-with-latent
841	CENPA	0.5287	0.0	up-with-latent
841	DLGAP5	0.5223	0.0	up-with-latent
841	IGF2BP3	0.516	0.0	up-with-latent
841	TOP2A	0.5099	0.0	up-with-latent
841	KIF14	0.5093	0.0	up-with-latent
841	SLC26A9	-0.6153	0.0	down-with-latent
841	IRX5	-0.5683	0.0	down-with-latent
841	KNDC1	-0.5585	0.0	down-with-latent
841	SLC46A2	-0.5398	0.0	down-with-latent
841	C16orf89	-0.5384	0.0	down-with-latent
841	NRGN	-0.5257	0.0	down-with-latent
841	DLEC1	-0.5197	0.0	down-with-latent
841	SFTA3	-0.5124	0.0	down-with-latent
841	CD164L2	-0.5118	0.0	down-with-latent
841	AQP3	-0.5101	0.0	down-with-latent
860	TROAP	0.7153	0.0	up-with-latent
860	MCM10	0.6946	0.0	up-with-latent
860	EXO1	0.6914	0.0	up-with-latent
860	ANLN	0.6693	0.0	up-with-latent
860	CENPA	0.6676	0.0	up-with-latent
860	KIF18B	0.6653	0.0	up-with-latent
860	KIF14	0.6636	0.0	up-with-latent
860	MELK	0.6634	0.0	up-with-latent
860	MYBL2	0.6513	0.0	up-with-latent
860	NEK2	0.6438	0.0	up-with-latent
860	C1QTNF7	-0.7214	0.0	down-with-latent
860	GFRA1	-0.697	0.0	down-with-latent
860	ADAMTS8	-0.6811	0.0	down-with-latent
860	SCN7A	-0.6806	0.0	down-with-latent
860	RSPO2	-0.6574	0.0	down-with-latent
860	CHRDL1	-0.6572	0.0	down-with-latent
860	MAMDC2	-0.657	0.0	down-with-latent
860	ABCA8	-0.6552	0.0	down-with-latent
860	ERBB4	-0.6482	0.0	down-with-latent
860	C7	-0.6452	0.0	down-with-latent
870	EXO1	0.6743	0.0	up-with-latent
870	KIF14	0.6392	0.0	up-with-latent
870	DLGAP5	0.6377	0.0	up-with-latent
870	DEPDC1	0.6251	0.0	up-with-latent
870	KIF4A	0.6194	0.0	up-with-latent
870	NEK2	0.6143	0.0	up-with-latent
870	MELK	0.6073	0.0	up-with-latent
870	SPOCK1	0.6018	0.0	up-with-latent
870	EGLN3	0.5996	0.0	up-with-latent
870	MCM10	0.5887	0.0	up-with-latent
870	CDKL2	-0.6832	0.0	down-with-latent
870	KIAA0408	-0.6797	0.0	down-with-latent
870	SFTA3	-0.6669	0.0	down-with-latent
870	C1orf116	-0.6637	0.0	down-with-latent
870	COL4A3	-0.6493	0.0	down-with-latent
870	ICAM5	-0.6402	0.0	down-with-latent
870	VEPH1	-0.6292	0.0	down-with-latent
870	AQP4	-0.6052	0.0	down-with-latent
870	SNTN	-0.597	0.0	down-with-latent
870	IRX2	-0.5898	0.0	down-with-latent
887	ANLN	0.5161	0.0	up-with-latent
887	IGF2BP3	0.4789	0.0002	up-with-latent
887	LYPD3	0.4777	0.0002	up-with-latent
887	EXO1	0.4714	0.0002	up-with-latent
887	TTK	0.4671	0.0003	up-with-latent
887	ARNTL2	0.4625	0.0003	up-with-latent
887	GRIN2D	0.4571	0.0004	up-with-latent
887	GABRA3	0.4564	0.0004	up-with-latent
887	KIF4A	0.4454	0.0006	up-with-latent
887	KLK5	0.4405	0.0008	up-with-latent
887	SFTA3	-0.5901	0.0	down-with-latent
887	CACNA2D2	-0.5491	0.0	down-with-latent
887	NKX2-1	-0.5336	0.0	down-with-latent
887	IRX5	-0.5275	0.0	down-with-latent
887	CDKL2	-0.5257	0.0	down-with-latent
887	SORCS2	-0.525	0.0	down-with-latent
887	ADRA2A	-0.5102	0.0001	down-with-latent
887	CACNA1D	-0.5068	0.0001	down-with-latent
887	HLF	-0.5015	0.0001	down-with-latent
887	PRDM16	-0.4782	0.0002	down-with-latent
896	GREM1	0.7663	0.0	up-with-latent
896	EXO1	0.7376	0.0	up-with-latent
896	DLGAP5	0.7343	0.0	up-with-latent
896	ADAM12	0.7245	0.0	up-with-latent
896	KIF4A	0.7209	0.0	up-with-latent
896	KIF14	0.7202	0.0	up-with-latent
896	COL11A1	0.7165	0.0	up-with-latent
896	DEPDC1	0.7139	0.0	up-with-latent
896	CTHRC1	0.7126	0.0	up-with-latent
896	TTK	0.711	0.0	up-with-latent
896	C16orf89	-0.7735	0.0	down-with-latent
896	CDKL2	-0.7314	0.0	down-with-latent
896	C1orf116	-0.7063	0.0	down-with-latent
896	SFTA3	-0.6694	0.0	down-with-latent
896	DLEC1	-0.6677	0.0	down-with-latent
896	DUOX1	-0.6451	0.0	down-with-latent
896	HLF	-0.6404	0.0	down-with-latent
896	NKX2-1	-0.6303	0.0	down-with-latent
896	SNTN	-0.6267	0.0	down-with-latent
896	CD164L2	-0.6242	0.0	down-with-latent
907	DEPDC1	0.6911	0.0	up-with-latent
907	EXO1	0.6784	0.0	up-with-latent
907	ANLN	0.6683	0.0	up-with-latent
907	KIF14	0.6667	0.0	up-with-latent
907	KIF4A	0.6537	0.0	up-with-latent
907	MELK	0.6529	0.0	up-with-latent
907	TOP2A	0.6482	0.0	up-with-latent
907	DLGAP5	0.6479	0.0	up-with-latent
907	MCM10	0.6387	0.0	up-with-latent
907	CENPA	0.6212	0.0	up-with-latent
907	SNTN	-0.748	0.0	down-with-latent
907	DLEC1	-0.7302	0.0	down-with-latent
907	VWA3A	-0.7164	0.0	down-with-latent
907	C1orf87	-0.6985	0.0	down-with-latent
907	CCDC42B	-0.6892	0.0	down-with-latent
907	FAM179A	-0.6828	0.0	down-with-latent
907	STOML3	-0.6661	0.0	down-with-latent
907	FAM166B	-0.6642	0.0	down-with-latent
907	C11orf88	-0.6624	0.0	down-with-latent
907	CD164L2	-0.6567	0.0	down-with-latent
933	EXO1	0.7426	0.0	up-with-latent
933	TTK	0.7125	0.0	up-with-latent
933	CENPA	0.7069	0.0	up-with-latent
933	KIF4A	0.7	0.0	up-with-latent
933	DEPDC1	0.6869	0.0	up-with-latent
933	DLGAP5	0.6726	0.0	up-with-latent
933	MCM10	0.6725	0.0	up-with-latent
933	MELK	0.6631	0.0	up-with-latent
933	MYBL2	0.6427	0.0	up-with-latent
933	KIF14	0.6393	0.0	up-with-latent
933	SFTA3	-0.7464	0.0	down-with-latent
933	C16orf89	-0.7112	0.0	down-with-latent
933	CDKL2	-0.7074	0.0	down-with-latent
933	IRX5	-0.694	0.0	down-with-latent
933	SNTN	-0.6803	0.0	down-with-latent
933	C1orf116	-0.6782	0.0	down-with-latent
933	DLEC1	-0.6521	0.0	down-with-latent
933	NKX2-1	-0.6291	0.0	down-with-latent
933	CD164L2	-0.615	0.0	down-with-latent
933	SLC46A2	-0.5994	0.0	down-with-latent
942	DLGAP5	0.6862	0.0	up-with-latent
942	SPOCK1	0.6705	0.0	up-with-latent
942	KIF4A	0.6633	0.0	up-with-latent
942	CENPA	0.6621	0.0	up-with-latent
942	DEPDC1	0.656	0.0	up-with-latent
942	MYBL2	0.6549	0.0	up-with-latent
942	MELK	0.6514	0.0	up-with-latent
942	EXO1	0.6468	0.0	up-with-latent
942	TTK	0.6454	0.0	up-with-latent
942	COL11A1	0.6388	0.0	up-with-latent
942	C1orf116	-0.7011	0.0	down-with-latent
942	SFTA3	-0.6683	0.0	down-with-latent
942	CDKL2	-0.6438	0.0	down-with-latent
942	AQP4	-0.6245	0.0	down-with-latent
942	LRRK2	-0.6245	0.0	down-with-latent
942	ADAMTS8	-0.6229	0.0	down-with-latent
942	KIAA0408	-0.6222	0.0	down-with-latent
942	RS1	-0.621	0.0	down-with-latent
942	ATP1A2	-0.6144	0.0	down-with-latent
942	ADH1B	-0.613	0.0	down-with-latent
946	EXO1	0.6594	0.0	up-with-latent
946	TTK	0.639	0.0	up-with-latent
946	CENPA	0.6353	0.0	up-with-latent
946	KIF4A	0.6213	0.0	up-with-latent
946	ANLN	0.611	0.0	up-with-latent
946	MCM10	0.6077	0.0	up-with-latent
946	DEPDC1	0.6022	0.0	up-with-latent
946	NEK2	0.595	0.0	up-with-latent
946	MELK	0.5892	0.0	up-with-latent
946	DLGAP5	0.5888	0.0	up-with-latent
946	IRX5	-0.6614	0.0	down-with-latent
946	SFTA3	-0.6595	0.0	down-with-latent
946	SORCS2	-0.6527	0.0	down-with-latent
946	PRDM16	-0.6207	0.0	down-with-latent
946	SLC46A2	-0.619	0.0	down-with-latent
946	NRGN	-0.6173	0.0	down-with-latent
946	HLF	-0.6126	0.0	down-with-latent
946	CDKL2	-0.6118	0.0	down-with-latent
946	CD207	-0.6068	0.0	down-with-latent
946	NKX2-1	-0.6012	0.0	down-with-latent
