# Supplementary material for: SynOmics: integrating multi-omics data through feature interaction networks
Source: Brief Bioinform. 2025 Nov 13;26(6):bbaf595. doi: 10.1093/bib/bbaf595 (PMC12613832; doi:10.1093/bib/bbaf595)
Supplement: Data_S3_latent_gsea_results_bbaf595 [file data_s3_latent_gsea_results_bbaf595.zip › Data_S3_latent_gsea_results_bbaf595.csv]

latent	pathway	nes	pval	lead_genes	pathway_direction
15	Cellular Responses To Stimuli R-HSA-8953897	2.0436	0	EGLN3; MT1H; SLC7A11; MT1G; IL6; IL1A; IGFBP1; GPX2	NES>0 (up-with-latent)
15	Cellular Responses To Stress R-HSA-2262752	1.951	0.0025	EGLN3; SLC7A11; IL6; IL1A; IGFBP1; GPX2; HMGA2	NES>0 (up-with-latent)
15	Peptide Ligand-Binding Receptors R-HSA-375276	1.5836	0.0366	CXCL10; CXCL11; CCL7; GPR37; NPFFR2; CCL20; CXCL5	NES>0 (up-with-latent)
17	Cellular Responses To Stimuli R-HSA-8953897	1.7757	0.0093	MT1H; EGLN3; MT1G; HMGA2; IGFBP1; IL6; IL1A; MT1A	NES>0 (up-with-latent)
17	Extracellular Matrix Organization R-HSA-1474244	1.7617	0	COL11A1; MFAP5; HAPLN1; ITGA11; IBSP; ADAM12; COL1A1; FBN2	NES>0 (up-with-latent)
17	Post-translational Protein Modification R-HSA-597592	1.456	0.0245	TOP2A; RAB3B; GALNT14; LYPD3; CDH2; ST8SIA2; COL7A1; B3GNT4	NES>0 (up-with-latent)
17	Generic Transcription Pathway R-HSA-212436	1.3801	0.0449	EXO1; MYBL2; TWIST1; COL1A1; RSPO3; DLX5; POU4F1; TFAP2A	NES>0 (up-with-latent)
17	RNA Polymerase II Transcription R-HSA-73857	1.3801	0.0449	EXO1; MYBL2; TWIST1; COL1A1; RSPO3; DLX5; POU4F1; TFAP2A	NES>0 (up-with-latent)
53	Cellular Responses To Stimuli R-HSA-8953897	1.6126	0.0269	MT1H; EGLN3; HMGA2; MT1G; IL1A; AREG; IL6	NES>0 (up-with-latent)
53	Intracellular Signaling By Second Messengers R-HSA-9006925	-1.5741	0.0183	ERBB4; KIT; PIP5K1B; PREX2; KLB; FGFR3; ADCY2; PDE1C	NES<0 (down-with-latent)
53	PIP3 Activates AKT Signaling R-HSA-1257604	-1.5144	0.0462	ERBB4; KIT; PIP5K1B; PREX2; KLB; FGFR3	NES<0 (down-with-latent)
53	Transmission Across Chemical Synapses R-HSA-112315	-1.4918	0.0332	CACNA2D2; GRIA1; ERBB4; TSPAN7; ACTN2; NRGN; KCNJ15; ADCY2	NES<0 (down-with-latent)
53	Neurotransmitter Receptors And Postsynaptic Signal Transmission R-HSA-112314	-1.4821	0.0432	GRIA1; ERBB4; TSPAN7; ACTN2; NRGN; KCNJ15; ADCY2; RASGRF1	NES<0 (down-with-latent)
53	Metabolism R-HSA-1430728	-1.4394	0.0272	CACNA2D2; ADH1B; DUOX1; PLA2G10; LPL; ACADL; B3GALT2; CA3	NES<0 (down-with-latent)
58	Extracellular Matrix Organization R-HSA-1474244	1.7756	0.0073	COL11A1; ITGA11; ADAM12; COL1A1; HAPLN1; IBSP; FGB; MFAP5	NES>0 (up-with-latent)
58	Collagen Formation R-HSA-1474290	1.5196	0.0375	COL11A1; COL1A1; COL22A1; COL10A1; MMP3; MMP13; COL7A1	NES>0 (up-with-latent)
58	Muscle Contraction R-HSA-397014	-1.5137	0.0394	ATP1A2; CACNA2D2; DES; KCNE1; ACTN2; SCN1A; SCN7A	NES<0 (down-with-latent)
58	RAF/MAP Kinase Cascade R-HSA-5673001	-1.4948	0.0382	ERBB4; GFRA1; ACTN2; RASGRF1; KLB; IL5RA; FGFR3	NES<0 (down-with-latent)
65	Cellular Responses To Stimuli R-HSA-8953897	1.8663	0.0119	SLC7A11; EGLN3; GPX2; IGFBP1; MT1H; PPARGC1A; IL6; HMGA2	NES>0 (up-with-latent)
65	Cellular Responses To Stress R-HSA-2262752	1.8228	0.0057	SLC7A11; EGLN3; GPX2; IGFBP1; PPARGC1A; IL6	NES>0 (up-with-latent)
65	Biological Oxidations R-HSA-211859	1.8041	0.0108	UGT1A1; UGT1A6; UGT1A9; CYP4F11; CYP24A1	NES>0 (up-with-latent)
65	Signaling By Rho GTPases R-HSA-194315	1.5777	0.0283	ANLN; CENPA; KIF14	NES>0 (up-with-latent)
65	Signaling By Rho GTPases, Miro GTPases And RHOBTB3 R-HSA-9716542	1.5777	0.0283	ANLN; CENPA; KIF14	NES>0 (up-with-latent)
65	Sensory Perception R-HSA-9709957	-1.4753	0.0493	CACNA2D2; SCNN1G; CLIC5; CACNA1D; ESPN; LRP2; APOC2; LRAT	NES<0 (down-with-latent)
96	Cellular Responses To Stimuli R-HSA-8953897	1.8687	0.0016	MT1A; IL1A; IL6; SLC7A11; IGFBP1; MT1G; EGLN3; MT1H	NES>0 (up-with-latent)
96	Extracellular Matrix Organization R-HSA-1474244	1.8662	0	COL7A1; ACAN; MFAP5; COL22A1; ADAM12; COL11A1; COL1A1; MMP11	NES>0 (up-with-latent)
96	Cellular Responses To Stress R-HSA-2262752	1.7263	0.0082	IL1A; IL6; SLC7A11; IGFBP1; EGLN3; GPX2; COL4A6; HIF3A	NES>0 (up-with-latent)
96	Signaling By WNT R-HSA-195721	1.6899	0.0111	KREMEN2; GNG4; CAV1; DKK1; SFRP2; RSPO3; WNT7A; SFRP1	NES>0 (up-with-latent)
96	Signal Transduction R-HSA-162582	1.3951	0.0226	FOSL1; GRIN2D; IGF2BP1; HTR2C; KREMEN2; HTR1D; PCDHA6; ANLN	NES>0 (up-with-latent)
167	Cellular Responses To Stimuli R-HSA-8953897	1.7738	0.0027	EGLN3; SLC7A11; MT1H; MT1G; IGFBP1; IL6; GPX2	NES>0 (up-with-latent)
167	Signaling By Rho GTPases, Miro GTPases And RHOBTB3 R-HSA-9716542	1.6267	0.0284	CENPA; ANLN; KIF14; RHOV	NES>0 (up-with-latent)
167	Signaling By Rho GTPases R-HSA-194315	1.6267	0.0284	CENPA; ANLN; KIF14; RHOV	NES>0 (up-with-latent)
167	Post-translational Protein Modification R-HSA-597592	1.49	0.0318	RAB3B; TOP2A; LYPD3; GALNT14; TFAP2A; VGF; TUBB3; LYPD6B	NES>0 (up-with-latent)
167	Sensory Perception R-HSA-9709957	-1.5518	0.025	CACNA2D2; LPL; CLIC5; LRAT; GPC3; LRP2; CACNA1D; SCNN1G	NES<0 (down-with-latent)
218	Cellular Responses To Stimuli R-HSA-8953897	1.9307	0.0025	MT1H; SLC7A11; EGLN3; IL6; MT1G; MT1A; IGFBP1; IL1A	NES>0 (up-with-latent)
218	Cellular Responses To Stress R-HSA-2262752	1.5588	0.0495	SLC7A11; EGLN3; IL6; IGFBP1; IL1A; HMGA2	NES>0 (up-with-latent)
218	Post-translational Protein Modification R-HSA-597592	1.5124	0.0148	RAB3B; TOP2A; LYPD3; GALNT14; VGF; TFAP2A; COL7A1; TUBB3	NES>0 (up-with-latent)
219	Cellular Responses To Stimuli R-HSA-8953897	1.5665	0.0242	EGLN3; IL1A; MT1H; MT1G; IL6; MT1A; SLC7A11; IGFBP1	NES>0 (up-with-latent)
219	Negative Regulation Of PI3K/AKT Network R-HSA-199418	-1.7286	0.0233	FGF9; ERBB4; AREG; KLB; FGFR3; PIP5K1B; KIT	NES<0 (down-with-latent)
219	PI5P, PP2A And IER3 Regulate PI3K/AKT Signaling R-HSA-6811558	-1.7286	0.0233	FGF9; ERBB4; AREG; KLB; FGFR3; PIP5K1B; KIT	NES<0 (down-with-latent)
219	Constitutive Signaling By Aberrant PI3K In Cancer R-HSA-2219530	-1.6229	0.0332	FGF9; ERBB4; AREG; KLB; FGFR3; KIT	NES<0 (down-with-latent)
219	PI3K/AKT Signaling In Cancer R-HSA-2219528	-1.6229	0.0332	FGF9; ERBB4; AREG; KLB; FGFR3; KIT	NES<0 (down-with-latent)
244	Cellular Responses To Stimuli R-HSA-8953897	1.9778	0	EGLN3; SLC7A11; IGFBP1; IL1A; MT1H; HMGA2; GPX2; MT1A	NES>0 (up-with-latent)
244	Cellular Responses To Stress R-HSA-2262752	1.9289	0.0036	EGLN3; SLC7A11; IGFBP1; IL1A; HMGA2; GPX2	NES>0 (up-with-latent)
244	Signaling By Rho GTPases, Miro GTPases And RHOBTB3 R-HSA-9716542	1.6755	0.0105	ANLN; CENPA; KIF14; RHOV; FAM83B; S100A8; NGEF	NES>0 (up-with-latent)
244	Signaling By Rho GTPases R-HSA-194315	1.6755	0.0105	ANLN; CENPA; KIF14; RHOV; FAM83B; S100A8; NGEF	NES>0 (up-with-latent)
244	Keratinization R-HSA-6805567	1.663	0.0131	DSC3; DSG3; PKP2; KLK5; KRT20; KRT5	NES>0 (up-with-latent)
244	Sensory Perception R-HSA-9709957	-1.6983	0.0136	CACNA2D2; CACNA1D; LRP2; SCNN1G; LPL; GPC5; CLIC5; TAS1R1	NES<0 (down-with-latent)
255	Extracellular Matrix Organization R-HSA-1474244	1.901	0	ADAM12; COL11A1; FBN2; MMP3; COL1A1; MFAP5; IBSP; COL22A1	NES>0 (up-with-latent)
255	Cellular Responses To Stimuli R-HSA-8953897	1.7701	0.0047	IL6; IL1A; MT1A; MT1H; MT1G; HMGA2; EGLN3; COL4A6	NES>0 (up-with-latent)
255	Signal Transduction R-HSA-162582	1.7032	0	ADAM12; IL6; ALDH1A2; GNG4; CXCL10; MMP3; CXCL11; SFRP2	NES>0 (up-with-latent)
255	Assembly Of Collagen Fibrils And Other Multimeric Structures R-HSA-2022090	1.7028	0.0062	COL11A1; MMP3; COL1A1; COL7A1; COL4A5	NES>0 (up-with-latent)
255	Post-translational Protein Modification R-HSA-597592	1.6635	0.0056	LYPD3; IL6; TTLL7; GALNT14; COL7A1; ST6GAL2; RAB3B; SCG2	NES>0 (up-with-latent)
257	Signaling By WNT R-HSA-195721	1.5284	0.0496	KREMEN2; GNG4; SFRP1; RSPO3; CAV1; WNT7A; WNT16; SFRP2	NES>0 (up-with-latent)
257	G Alpha (Q) Signaling Events R-HSA-416476	1.5179	0.0475	GNG4; CHRM3; MMP3; PLCB4; NPFFR2; HTR2C; LPAR3	NES>0 (up-with-latent)
257	Generic Transcription Pathway R-HSA-212436	1.4773	0.027	POU4F1; EXO1; DLX5; MYBL2; DLX6; TWIST1; IL6; OPRK1	NES>0 (up-with-latent)
257	RNA Polymerase II Transcription R-HSA-73857	1.4773	0.027	POU4F1; EXO1; DLX5; MYBL2; DLX6; TWIST1; IL6; OPRK1	NES>0 (up-with-latent)
257	Gene Expression (Transcription) R-HSA-74160	1.4773	0.027	POU4F1; EXO1; DLX5; MYBL2; DLX6; TWIST1; IL6; OPRK1	NES>0 (up-with-latent)
257	Negative Regulation Of PI3K/AKT Network R-HSA-199418	-1.6321	0.0295	KIT; FGF9; ERBB4; AREG; KLB; EGF; FGFR3; PIP5K1B	NES<0 (down-with-latent)
257	PI5P, PP2A And IER3 Regulate PI3K/AKT Signaling R-HSA-6811558	-1.6321	0.0295	KIT; FGF9; ERBB4; AREG; KLB; EGF; FGFR3; PIP5K1B	NES<0 (down-with-latent)
257	Constitutive Signaling By Aberrant PI3K In Cancer R-HSA-2219530	-1.5712	0.0452	KIT; FGF9; ERBB4; AREG; KLB; EGF; FGFR3; FGFR4	NES<0 (down-with-latent)
257	PI3K/AKT Signaling In Cancer R-HSA-2219528	-1.5712	0.0452	KIT; FGF9; ERBB4; AREG; KLB; EGF; FGFR3; FGFR4	NES<0 (down-with-latent)
355	Cellular Responses To Stimuli R-HSA-8953897	2.0803	0	EGLN3; IL1A; HMGA2; MT1H; MT1G; IL6; MT1A; SLC7A11	NES>0 (up-with-latent)
355	Cellular Responses To Stress R-HSA-2262752	1.8642	0	EGLN3; IL1A; HMGA2; IL6; SLC7A11; IGFBP1; GPX2	NES>0 (up-with-latent)
355	Extracellular Matrix Organization R-HSA-1474244	1.6989	0.0041	COL11A1; IBSP; ADAM12; COL1A1; COL22A1; MFAP5; ITGA11; COL7A1	NES>0 (up-with-latent)
355	Signaling By Rho GTPases R-HSA-194315	1.5793	0.031	CENPA; ANLN; KIF14; NGEF; ARHGEF4; STMN2; S100A8; RHOV	NES>0 (up-with-latent)
355	Post-translational Protein Modification R-HSA-597592	1.5738	0.0121	RAB3B; LYPD3; COL7A1; TOP2A; GALNT14; CDH2; TUBB3; ADAMTS16	NES>0 (up-with-latent)
355	Visual Phototransduction R-HSA-2187338	-1.7982	0.0108	LRAT; LRP2; GPC5; LPL; GPC3	NES<0 (down-with-latent)
355	Metabolism Of Fat-Soluble Vitamins R-HSA-6806667	-1.7982	0.0108	LRAT; LRP2; GPC5; LPL; GPC3	NES<0 (down-with-latent)
355	Retinoid Metabolism And Transport R-HSA-975634	-1.7982	0.0108	LRAT; LRP2; GPC5; LPL; GPC3	NES<0 (down-with-latent)
355	Sensory Perception R-HSA-9709957	-1.5577	0.0405	CACNA2D2; CACNA1D; LRAT; LRP2; CLIC5; GPC5; SCNN1G; LPL	NES<0 (down-with-latent)
489	Cellular Responses To Stimuli R-HSA-8953897	1.912	0.0031	EGLN3; SLC7A11; MT1H; IGFBP1; GPX2; IL6; HMGA2; IL1A	NES>0 (up-with-latent)
489	Cellular Responses To Stress R-HSA-2262752	1.7409	0.0031	EGLN3; SLC7A11; IGFBP1; GPX2; IL6; HMGA2; IL1A	NES>0 (up-with-latent)
489	Muscle Contraction R-HSA-397014	-1.7235	0.0027	ATP1A2; CACNA2D2; ACTN2; SCN7A; MYH11; DES; KCNE1; SCN1A	NES<0 (down-with-latent)
489	Neurotransmitter Receptors And Postsynaptic Signal Transmission R-HSA-112314	-1.5876	0.02	ACTN2; ERBB4; RASGRF1; GRIA1; NRGN; KCNJ15; GRIN2A; KCNJ16	NES<0 (down-with-latent)
489	Transmission Across Chemical Synapses R-HSA-112315	-1.4923	0.0288	CACNA2D2; ACTN2; ERBB4; RASGRF1; GRIA1; NRGN; SLC18A2; SLC6A4	NES<0 (down-with-latent)
503	Cellular Responses To Stimuli R-HSA-8953897	1.9625	0.0046	EGLN3; MT1H; SLC7A11; IGFBP1; IL6; MT1G	NES>0 (up-with-latent)
503	Cellular Responses To Stress R-HSA-2262752	1.6897	0.0167	EGLN3; SLC7A11; IGFBP1; IL6	NES>0 (up-with-latent)
503	Generic Transcription Pathway R-HSA-212436	1.5895	0.0058	EXO1; MYBL2; TWIST1; POU4F1; TFAP2A; RSPO3; IGFBP1; COL1A1	NES>0 (up-with-latent)
503	RNA Polymerase II Transcription R-HSA-73857	1.5895	0.0058	EXO1; MYBL2; TWIST1; POU4F1; TFAP2A; RSPO3; IGFBP1; COL1A1	NES>0 (up-with-latent)
503	Gene Expression (Transcription) R-HSA-74160	1.5895	0.0058	EXO1; MYBL2; TWIST1; POU4F1; TFAP2A; RSPO3; IGFBP1; COL1A1	NES>0 (up-with-latent)
522	Cellular Responses To Stimuli R-HSA-8953897	2.2047	0.0028	SLC7A11; EGLN3; MT1H; IL6; GPX2; MT1G; IGFBP1; PPARGC1A	NES>0 (up-with-latent)
522	Cellular Responses To Stress R-HSA-2262752	2.0257	0.0051	SLC7A11; EGLN3; IL6; GPX2; IGFBP1; PPARGC1A	NES>0 (up-with-latent)
522	Transmission Across Chemical Synapses R-HSA-112315	-1.5333	0.0207	RASGRF1; NRGN; SLC18A2; CACNA2D2; ERBB4; ACTN2; GRIA1; KCNJ15	NES<0 (down-with-latent)
522	Neuronal System R-HSA-112316	-1.4417	0.0418	RASGRF1; NRGN; SLC18A2; CACNA2D2; ERBB4; KCNA4; ACTN2; GRIA1	NES<0 (down-with-latent)
576	Cellular Responses To Stimuli R-HSA-8953897	1.9606	0	EGLN3; MT1H; IL6; SLC7A11; MT1G; IGFBP1; IL1A; HMGA2	NES>0 (up-with-latent)
576	Cellular Responses To Stress R-HSA-2262752	1.7417	0.0053	EGLN3; IL6; SLC7A11; IGFBP1; IL1A; HMGA2; GPX2	NES>0 (up-with-latent)
576	Extracellular Matrix Organization R-HSA-1474244	1.5859	0.0072	ADAM12; COL11A1; HAPLN1; ITGA11; COL1A1; ACAN; COL7A1; FBN2	NES>0 (up-with-latent)
576	Post-translational Protein Modification R-HSA-597592	1.5162	0.0217	RAB3B; TOP2A; LYPD3; TTLL7; COL7A1; IL6; GALNT14; CDH2	NES>0 (up-with-latent)
576	RNA Polymerase II Transcription R-HSA-73857	1.4641	0.0378	EXO1; MYBL2; DLX5; COL1A1; TWIST1; IL6; POU4F1; DLX6	NES>0 (up-with-latent)
598	Biological Oxidations R-HSA-211859	1.8539	0.0018	UGT1A9; UGT1A1; UGT1A6; MAT1A; UGT1A10; SULT4A1; CYP4F11	NES>0 (up-with-latent)
598	Cellular Responses To Stimuli R-HSA-8953897	1.7892	0.0035	MT1A; MT1G; IL1A; HIF3A; GPX2; EGLN3; MT1H; HMGA2	NES>0 (up-with-latent)
598	Cellular Responses To Stress R-HSA-2262752	1.62	0.0195	IL1A; HIF3A; GPX2; EGLN3; HMGA2; COL4A6; APOB; CAMK2B	NES>0 (up-with-latent)
598	SLC-mediated Transmembrane Transport R-HSA-425407	1.5534	0.0288	SLC8A2; SLC13A5; SLCO1A2; SLC9A4; SLC9A2; SLC15A1; SLC30A2; SLC5A12	NES>0 (up-with-latent)
598	Keratinization R-HSA-6805567	1.5245	0.0383	KLK5; DSG3; DSC3; KRT81; KRT5; KRT20	NES>0 (up-with-latent)
616	Cellular Responses To Stimuli R-HSA-8953897	1.6957	0.0233	MT1H; EGLN3; SLC7A11; MT1G; IL6; IGFBP1; HMGA2; GPX2	NES>0 (up-with-latent)
616	Signaling By Rho GTPases, Miro GTPases And RHOBTB3 R-HSA-9716542	1.5637	0.0328	KIF14; CENPA; ANLN	NES>0 (up-with-latent)
616	Signaling By Rho GTPases R-HSA-194315	1.5637	0.0328	KIF14; CENPA; ANLN	NES>0 (up-with-latent)
616	Muscle Contraction R-HSA-397014	-1.523	0.0217	ATP1A2; CACNA2D2; KCNE1; DES; ACTN2; SCN1A; SCN7A	NES<0 (down-with-latent)
616	Transmission Across Chemical Synapses R-HSA-112315	-1.4595	0.0427	ERBB4; CACNA2D2; GRIA1; RASGRF1; ACTN2; NRGN; SLC6A4; SLC18A2	NES<0 (down-with-latent)
616	Neuronal System R-HSA-112316	-1.4305	0.031	ERBB4; CACNA2D2; KCNA4; GRIA1; RASGRF1; ACTN2; NRGN; SLC6A4	NES<0 (down-with-latent)
740	Cellular Responses To Stimuli R-HSA-8953897	2.01	0.0098	MT1H; SLC7A11; EGLN3; IGFBP1; IL6; MT1G; IL1A; MT1A	NES>0 (up-with-latent)
740	Cellular Responses To Stress R-HSA-2262752	1.7262	0.0195	SLC7A11; EGLN3; IGFBP1; IL6; IL1A; GPX2; AREG; HMGA2	NES>0 (up-with-latent)
740	Post-translational Protein Modification R-HSA-597592	1.3923	0.0385	TOP2A; LYPD3; GALNT14; TFAP2A; RAB3B; COL7A1; MUC16; TUBB3	NES>0 (up-with-latent)
740	Metabolism Of Lipids R-HSA-556833	-1.5176	0.0161	PCYT1B; HSD17B13; SLC10A2; HPGD; PLA2G3; LRP2; BAAT; ALOX15B	NES<0 (down-with-latent)
740	Innate Immune System R-HSA-168249	-1.4688	0.0397	PIGR; MS4A2; S100B; CHIT1; CTSG; ABCA13; CR2; MASP1	NES<0 (down-with-latent)
747	Extracellular Matrix Organization R-HSA-1474244	1.7396	0.0013	ADAM12; COL22A1; MFAP5; COL1A1; ACAN; FBN2; COL11A1; COL7A1	NES>0 (up-with-latent)
747	Hemostasis R-HSA-109582	1.616	0.017	L1CAM; GNG4; KIF4A; SLC8A2; IGF2; KIF18B; KIF1A; SCG3	NES>0 (up-with-latent)
747	Leishmania Infection R-HSA-9658195	1.5622	0.0315	GNG4; IL6; IL1A; PTHLH; ADCY5; ADCYAP1; CHGA	NES>0 (up-with-latent)
747	Cellular Responses To Stimuli R-HSA-8953897	1.549	0.0245	MT1A; MT1G; IL6; MT1H; IL1A; EGLN3; HMGA2; COL4A6	NES>0 (up-with-latent)
747	Generic Transcription Pathway R-HSA-212436	1.4638	0.0322	DLX5; TWIST1; RSPO3; POU4F1; COL1A1; MYBL2; EXO1; IL6	NES>0 (up-with-latent)
747	Metabolism Of Lipids R-HSA-556833	-1.4134	0.0412	PON1; PLA2G10; HSD17B13; HPGD; ACHE; ALOX15B; LRP2; PLA2G3	NES<0 (down-with-latent)
781	Cellular Responses To Stimuli R-HSA-8953897	1.8223	0.0128	EGLN3; SLC7A11; MT1H; IL6; GPX2; IGFBP1; MT1G; MT1A	NES>0 (up-with-latent)
781	Cellular Responses To Stress R-HSA-2262752	1.6853	0.0321	EGLN3; SLC7A11; IL6; GPX2; IGFBP1	NES>0 (up-with-latent)
781	Signaling By Rho GTPases R-HSA-194315	1.6222	0.0253	CENPA; KIF14; ANLN	NES>0 (up-with-latent)
781	Signaling By Rho GTPases, Miro GTPases And RHOBTB3 R-HSA-9716542	1.6222	0.0253	CENPA; KIF14; ANLN	NES>0 (up-with-latent)
781	Generic Transcription Pathway R-HSA-212436	1.4393	0.0336	EXO1; MYBL2; TWIST1; TFAP2A; DLX5; POU4F1; COL1A1; IL6	NES>0 (up-with-latent)
781	Muscle Contraction R-HSA-397014	-1.442	0.0465	CACNA2D2; ATP1A2; KCNE1; SCN1A; SCN7A; ACTN2; DES; MYH11	NES<0 (down-with-latent)
788	Cellular Responses To Stimuli R-HSA-8953897	1.9133	0.0042	SLC7A11; EGLN3; IGFBP1; GPX2; IL6; APOB; MT1H; IL1A	NES>0 (up-with-latent)
788	Signaling By Rho GTPases R-HSA-194315	1.8291	0.0093	ANLN; CENPA; KIF14; RHOV; S100A8; FAM83B; ARHGEF4; CAV1	NES>0 (up-with-latent)
788	Biological Oxidations R-HSA-211859	1.8116	0.0086	UGT1A1; UGT1A9; UGT1A6; CYP24A1; CYP4F11	NES>0 (up-with-latent)
788	Cellular Responses To Stress R-HSA-2262752	1.7274	0.0042	SLC7A11; EGLN3; IGFBP1; GPX2; IL6; APOB; IL1A; PPARGC1A	NES>0 (up-with-latent)
788	Post-translational Protein Modification R-HSA-597592	1.6501	0	LYPD3; RAB3B; GALNT14; IGFBP1; TFAP2A; LYPD6B; SCG2; CHST4	NES>0 (up-with-latent)
830	Cellular Responses To Stimuli R-HSA-8953897	1.9311	0.002	IL6; SLC7A11; MT1A; IGFBP1; MT1H; PPARGC1A; APOB; MT1G	NES>0 (up-with-latent)
830	Anti-inflammatory Response Favoring Leishmania Infection R-HSA-9662851	1.8615	0.0038	IL6; GNG4; PTHLH; CHGA	NES>0 (up-with-latent)
830	ADORA2B Mediated Anti-Inflammatory Cytokine Production R-HSA-9660821	1.8615	0.0038	IL6; GNG4; PTHLH; CHGA	NES>0 (up-with-latent)
830	G Alpha (S) Signaling Events R-HSA-418555	1.8188	0.0019	GNG4; PDE3A; PTHLH; CHGA	NES>0 (up-with-latent)
830	Cellular Responses To Stress R-HSA-2262752	1.7442	0.006	IL6; SLC7A11; IGFBP1; PPARGC1A; APOB; GPX2; HIF3A; EGLN3	NES>0 (up-with-latent)
830	Immune System R-HSA-168256	-1.4021	0.035	CD207; HLA-DQB2; S100B; PIGR; MS4A2; IL22RA2; MUC21; PGLYRP4	NES<0 (down-with-latent)
841	Cellular Responses To Stimuli R-HSA-8953897	1.7738	0.0084	EGLN3; MT1H; IL6; SLC7A11; IL1A; HMGA2; COL4A6; MT1G	NES>0 (up-with-latent)
841	Cellular Responses To Stress R-HSA-2262752	1.6162	0.0426	EGLN3; IL6; SLC7A11; IL1A; HMGA2; COL4A6	NES>0 (up-with-latent)
841	Gene Expression (Transcription) R-HSA-74160	1.5385	0.0175	EXO1; MYBL2; TWIST1; TFAP2A; COL1A1; DLX5; POU4F1; RSPO3	NES>0 (up-with-latent)
841	Generic Transcription Pathway R-HSA-212436	1.5385	0.0175	EXO1; MYBL2; TWIST1; TFAP2A; COL1A1; DLX5; POU4F1; RSPO3	NES>0 (up-with-latent)
841	RNA Polymerase II Transcription R-HSA-73857	1.5385	0.0175	EXO1; MYBL2; TWIST1; TFAP2A; COL1A1; DLX5; POU4F1; RSPO3	NES>0 (up-with-latent)
841	Metabolism Of Lipids R-HSA-556833	-1.6156	0.0106	PLA2G10; HSD17B13; ALOX15B; SLC10A2; HSD17B2; ACADL; LRP2; GPD1	NES<0 (down-with-latent)
860	Signaling By Rho GTPases, Miro GTPases And RHOBTB3 R-HSA-9716542	1.6982	0.0305	ANLN; CENPA; KIF14; RHOV	NES>0 (up-with-latent)
860	Signaling By Rho GTPases R-HSA-194315	1.6982	0.0305	ANLN; CENPA; KIF14; RHOV	NES>0 (up-with-latent)
860	Post-translational Protein Modification R-HSA-597592	1.3219	0.0256	TOP2A; B3GNT4; LYPD3; TUBB3; TFAP2A; RAB3B; GALNT14; IGFBP1	NES>0 (up-with-latent)
870	Cellular Responses To Stimuli R-HSA-8953897	1.9689	0.0023	EGLN3; MT1H; SLC7A11; IGFBP1; MT1G; IL6	NES>0 (up-with-latent)
870	RHO GTPase Cycle R-HSA-9012999	1.733	0.0045	KIF14; ANLN; ARHGEF4; RHOV; NGEF	NES>0 (up-with-latent)
870	Cellular Responses To Stress R-HSA-2262752	1.6532	0.0267	EGLN3; SLC7A11; IGFBP1; IL6	NES>0 (up-with-latent)
870	Signaling By Rho GTPases R-HSA-194315	1.6099	0.0278	KIF14; CENPA; ANLN; ARHGEF4; RHOV; NGEF	NES>0 (up-with-latent)
870	Post-translational Protein Modification R-HSA-597592	1.4587	0.0239	TOP2A; RAB3B; GALNT14; LYPD3; B3GNT4; LYPD6B; TUBB3; IGFBP1	NES>0 (up-with-latent)
887	Cellular Responses To Stimuli R-HSA-8953897	1.8168	0.0086	IL1A; MT1H; EGLN3; SLC7A11; IL6; MT1A; HMGA2; APOB	NES>0 (up-with-latent)
887	Signaling By Rho GTPases R-HSA-194315	1.6321	0.0181	ANLN; CENPA; KIF14; S100A8; ARHGEF4; RHOV; CAV1	NES>0 (up-with-latent)
887	Signaling By Rho GTPases, Miro GTPases And RHOBTB3 R-HSA-9716542	1.6321	0.0181	ANLN; CENPA; KIF14; S100A8; ARHGEF4; RHOV; CAV1	NES>0 (up-with-latent)
887	Sensory Perception R-HSA-9709957	-1.5424	0.0382	CACNA2D2; CACNA1D; LRP2; RIMBP2; SCNN1G; LPL; ESPN	NES<0 (down-with-latent)
896	Extracellular Matrix Organization R-HSA-1474244	1.8108	0.0024	ADAM12; COL11A1; COL1A1; ITGA11; MFAP5; FBN2; MMP3; ACAN	NES>0 (up-with-latent)
896	Gene Expression (Transcription) R-HSA-74160	1.7698	0.0048	EXO1; MYBL2; TWIST1; COL1A1; DLX5; IL6; TFAP2A; RSPO3	NES>0 (up-with-latent)
896	RNA Polymerase II Transcription R-HSA-73857	1.7698	0.0048	EXO1; MYBL2; TWIST1; COL1A1; DLX5; IL6; TFAP2A; RSPO3	NES>0 (up-with-latent)
896	Generic Transcription Pathway R-HSA-212436	1.7698	0.0048	EXO1; MYBL2; TWIST1; COL1A1; DLX5; IL6; TFAP2A; RSPO3	NES>0 (up-with-latent)
896	Cellular Responses To Stimuli R-HSA-8953897	1.7546	0.0064	EGLN3; MT1H; IL6; MT1G; SLC7A11; MT1A; IL1A	NES>0 (up-with-latent)
896	PI5P, PP2A And IER3 Regulate PI3K/AKT Signaling R-HSA-6811558	-1.5644	0.0386	ERBB4; FGFR3; FGF9; PIP5K1B; KLB	NES<0 (down-with-latent)
896	Negative Regulation Of PI3K/AKT Network R-HSA-199418	-1.5644	0.0386	ERBB4; FGFR3; FGF9; PIP5K1B; KLB	NES<0 (down-with-latent)
896	Metabolism Of Lipids R-HSA-556833	-1.4811	0.0366	HPGD; PLA2G10; ACADL; ALOX15B; HSD17B13; PON1; GPD1; PIP5K1B	NES<0 (down-with-latent)
907	Cellular Responses To Stimuli R-HSA-8953897	1.6293	0.03	MT1H; EGLN3; SLC7A11	NES>0 (up-with-latent)
907	Signaling By Rho GTPases R-HSA-194315	1.6111	0.0267	ANLN; KIF14; CENPA	NES>0 (up-with-latent)
907	Signaling By Rho GTPases, Miro GTPases And RHOBTB3 R-HSA-9716542	1.6111	0.0267	ANLN; KIF14; CENPA	NES>0 (up-with-latent)
907	Muscle Contraction R-HSA-397014	-1.5967	0.0119	ATP1A2; KCNE1; ACTN2; DES; CACNA2D2; SCN7A; SCN1A; MYH11	NES<0 (down-with-latent)
907	Neutrophil Degranulation R-HSA-6798695	-1.519	0.0331	CTSG; PIGR; CHIT1; ABCA13; PLAC8	NES<0 (down-with-latent)
933	Cellular Responses To Stimuli R-HSA-8953897	1.8666	0.0023	MT1H; EGLN3; SLC7A11; MT1G; IL6; IGFBP1; IL1A; GPX2	NES>0 (up-with-latent)
933	Cellular Responses To Stress R-HSA-2262752	1.6112	0.0203	EGLN3; SLC7A11; IL6; IGFBP1; IL1A; GPX2; HMGA2	NES>0 (up-with-latent)
942	Cellular Responses To Stimuli R-HSA-8953897	1.7936	0.0089	MT1H; EGLN3; MT1G; IL6; IGFBP1; SLC7A11; IL1A; GPX2	NES>0 (up-with-latent)
942	Cellular Responses To Stress R-HSA-2262752	1.6266	0.02	EGLN3; IL6; IGFBP1; SLC7A11; IL1A; GPX2; HMGA2	NES>0 (up-with-latent)
942	Extracellular Matrix Organization R-HSA-1474244	1.6042	0.0136	COL11A1; ADAM12; COL1A1; ITGA11; MFAP5; IBSP; ACAN; HAPLN1	NES>0 (up-with-latent)
942	RNA Polymerase II Transcription R-HSA-73857	1.4516	0.04	MYBL2; EXO1; TWIST1; COL1A1; DLX5; RSPO3; IL6; IGFBP1	NES>0 (up-with-latent)
942	Metabolism Of Proteins R-HSA-392499	1.3727	0.0253	TOP2A; GNG4; RAB3B; CPA4; B3GNT4; PCSK1; GALNT14; LYPD3	NES>0 (up-with-latent)
946	Cellular Responses To Stimuli R-HSA-8953897	1.8131	0.0064	SLC7A11; EGLN3; MT1H; IGFBP1; GPX2; IL6; PPARGC1A; MT1G	NES>0 (up-with-latent)
946	Cellular Responses To Stress R-HSA-2262752	1.6771	0.0217	SLC7A11; EGLN3; IGFBP1; GPX2; IL6	NES>0 (up-with-latent)
946	Signaling By Rho GTPases, Miro GTPases And RHOBTB3 R-HSA-9716542	1.4838	0.044	CENPA; ANLN; KIF14	NES>0 (up-with-latent)
946	Signaling By Rho GTPases R-HSA-194315	1.4838	0.044	CENPA; ANLN; KIF14	NES>0 (up-with-latent)
